# Supplementary material for: Hybrid Origin of ×Leymotrigia bergrothii (Poaceae) as Revealed by Analysis of the Internal Transcribed Spacer ITS1 and trnL Sequences
Source: Int J Mol Sci. 2024 Nov 7;25(22):11966. doi: 10.3390/ijms252211966 (PMC11594234; doi:10.3390/ijms252211966)
Supplement: Supplementary file 1 [file ijms-25-11966-s001.zip › Table S1.xlsx]

## Sheet: Sequence Data
DomAin: DATA
				1	1	1	1	1	1							2	2	2	2	2	2	2	2	2	2	2								2	2	2	2	2	2		2	2	2	2	2	2	3	3
			8	4	5	6	7	7	8							0	0	0	1	1	1	1	1	2	2	2								2	2	5	5	5	5		6	6	7	8	8	9	2	3
	a	b	6	1	1	3	0	8	1	c	d	e	f	g	h	3	7	9	0	3	4	5	6	1	2	3	k	l	m	n	o	p	j	5	7	4	7	8	9		0	1	5	2	5	9	8	3
Leymus arenarius GQ245074	-	-	T	A	C	T	C	C	A	-	-	-	-	-	-	A	A	G	A	T	T	A	G	G	A	T	-	-	-	-	-	-	-	A	G	T	T	T	T	-	G	A	C	A	A	C	C	T	-
Leymus secalinus KX213135	-	-	.	.	.	.	.	.	.	-	-	-	-	-	-	.	.	.	.	.	.	.	.	.	.	.	-	-	-	-	-	-	-	.	.	.	.	.	.	-	.	.	.	.	.	.	.	.	-
Leymus ramosus KX213131	-	T	.	.	.	.	.	.	.	-	-	-	-	-	-	.	.	.	.	.	.	.	.	.	.	.	-	-	-	-	-	-	-	.	.	.	.	.	.	-	.	.	.	.	.	.	.	.	-
Leymus racemosus EU366400	-	T	.	.	.	.	.	.	.	-	-	-	-	-	-	.	.	.	.	.	.	.	.	.	.	.	-	-	-	-	-	-	-	.	.	.	.	.	.	T	.	.	.	.	.	.	.	.	-
Leymus arenarius Pur19-21	-	-	.	.	.	.	.	.	.	-	-	-	-	-	-	.	.	.	.	.	.	.	.	.	.	.	-	-	-	-	-	-	-	.	.	.	.	.	.	-	.	.	.	.	.	.	.	.	-
Leymus arenarius LO	-	-	.	.	.	.	.	.	.	-	-	-	-	-	-	.	.	.	.	.	.	.	.	.	.	.	-	-	-	-	-	-	-	.	.	.	.	.	.	-	.	.	.	.	.	.	.	.	-
Leymus arenarius KX213110	-	-	.	.	.	.	.	.	.	-	-	-	-	-	-	.	.	.	.	.	.	.	.	.	.	.	-	-	-	-	-	-	-	.	.	.	.	.	.	T	.	.	.	.	.	.	.	.	-
Leymus arenarius EU366397	-	-	.	.	.	.	.	.	.	-	-	-	-	-	-	.	.	.	.	.	.	.	.	.	.	.	-	-	-	-	-	-	-	.	.	.	.	.	-	-	.	.	.	.	.	.	.	.	-
Leymus arenarius EF581906	-	-	.	.	.	.	.	.	.	-	-	-	-	-	-	.	.	.	.	.	.	.	.	.	.	.	-	-	-	-	-	-	-	.	.	.	.	.	.	T	.	.	.	.	.	.	.	.	-
Psathyrostachys juncea AF519170	-	-	.	.	.	.	.	.	.	-	-	-	-	-	-	.	.	.	.	.	.	.	.	.	.	.	-	-	-	-	-	-	-	.	.	.	.	.	.	-	.	.	.	.	.	.	.	.	-
X Leymotrigia begrothii Pur19-27	-	-	.	.	.	C	.	A	T	-	-	-	-	-	-	T	.	.	.	.	.	.	.	.	.	.	A	A	-	T	G	A	T	.	.	.	.	.	-	-	T	.	.	.	G	.	.	.	-
X Leymotrigia bergrothii Pur19-24	-	-	.	.	.	C	.	A	T	-	-	-	-	-	-	T	.	.	.	.	.	.	.	.	.	.	A	A	-	T	G	A	T	.	.	.	.	.	-	-	T	.	.	.	G	.	.	.	-
X Leymotrigia bergrothii Pur1	-	-	.	.	.	C	.	A	T	-	-	-	-	-	-	T	.	.	.	.	.	.	.	.	.	.	A	A	-	T	G	A	T	.	.	.	.	.	-	-	T	.	.	.	G	.	.	.	-
Elytrigia repens Alt 16-261	-	-	.	.	.	C	.	A	T	-	-	-	-	-	-	T	.	.	.	.	.	.	.	.	.	.	A	A	-	T	G	A	T	.	.	.	.	.	-	-	T	.	.	.	G	.	.	.	-
Elytrigia repens Alt 673	-	-	.	.	.	C	.	A	T	-	-	-	-	-	-	T	.	.	.	.	.	.	.	.	.	.	A	A	-	T	G	A	T	.	.	.	.	.	.	-	T	.	.	.	G	.	.	.	-
Elytrigia repens Alt 09-03	-	-	.	.	.	C	.	A	T	-	-	-	-	-	-	T	.	.	.	.	.	.	.	.	.	.	A	A	-	T	G	A	T	.	.	.	.	.	.	-	T	.	.	.	G	.	.	.	-
Elymus repens AY362791	-	-	.	.	.	C	.	A	T	-	-	-	-	-	-	T	.	.	.	.	.	.	.	.	.	.	A	A	-	T	G	A	T	.	.	.	.	.	.	-	T	.	.	.	G	.	.	.	-
Pseudoroegneria geniculata EU139485	-	-	.	.	.	C	.	A	T	A	T	A	T	A	-	T	.	.	.	.	.	.	.	.	.	.	A	A	-	T	G	A	T	.	.	.	.	.	-	-	T	.	.	.	G	.	.	.	-
Elymus fedtschenkoi Alt 12-133 KJ755833	A	-	.	.	.	C	.	A	T	A	T	A	T	A	-	T	.	.	.	.	.	.	.	.	.	.	A	A	-	T	G	A	T	.	.	.	.	.	-	-	T	.	.	.	G	.	.	.	-
Agropyron krylovianum Alt 12-264 KJ755832	-	-	.	G	.	C	.	A	T	A	T	A	T	A	C	.	.	.	.	C	.	.	.	.	.	.	-	-	-	-	G	A	T	T	T	.	-	-	-	-	T	T	T	.	G	A	.	.	-
Agropyron cristatum Alt 11-377 KJ744042	-	-	.	G	.	C	A	A	T	A	T	A	T	A	-	.	.	.	.	.	.	.	.	.	.	.	-	-	-	-	-	-	-	T	T	.	-	-	-	-	T	T	T	.	G	A	.	.	-
Hordeum brevisubulatum AF519121	-	-	G	.	.	C	.	A	.	-	-	-	-	-	-	C	.	A	.	.	.	.	.	.	.	.	-	-	-	-	-	-	-	.	.	.	.	.	-	-	.	.	.	.	G	.	-	A	-
Hordeum jubatum OR571807	-	-	.	.	T	C	.	A	.	-	-	-	-	-	-	.	T	.	C	A	A	T	A	T	.	G	A	A	A	T	G	A	T	.	.	A	.	.	-	-	.	.	.	T	G	.	-	A	-
Hordeum jubatum KP087961	-	-	.	.	T	C	.	A	.	-	-	-	-	-	-	.	T	.	C	A	A	T	A	T	.	G	A	A	A	T	G	A	T	.	.	A	.	.	-	-	.	.	.	T	G	.	-	A	-
Hordeum vulgare KP210944	-	-	.	.	.	C	.	A	.	-	-	-	-	-	-	.	T	T	C	A	A	T	A	T	C	G	A	A	A	T	G	A	T	.	.	A	.	.	-	-	.	.	.	T	G	.	-	A	T
Hordeum vulgare EU036163	-	-	.	.	.	C	.	A	.	-	-	-	-	-	-	.	T	T	C	A	A	T	A	T	C	G	A	A	A	T	G	A	T	.	.	A	.	.	-	-	.	.	.	T	G	.	-	A	T
Hordeum vulgare DQ131555	-	-	.	.	.	C	.	A	.	-	-	-	-	-	-	.	T	T	C	A	A	T	A	T	C	G	A	A	A	T	G	A	T	.	.	A	.	.	-	-	.	.	.	T	G	.	-	A	T
[truncated: 5 more columns]

## Sheet: Info
Title	Phylogenetic Analysis333
Format
DataType	Nucleotide
28
Number Sites	478
Identical	.
Missing	?
Indel	-
