# Supplementary material for: Hybrid Origin of ×Leymotrigia bergrothii (Poaceae) as Revealed by Analysis of the Internal Transcribed Spacer ITS1 and trnL Sequences
Source: Int J Mol Sci. 2024 Nov 7;25(22):11966. doi: 10.3390/ijms252211966 (PMC11594234; doi:10.3390/ijms252211966)
Supplement: Supplementary file 1 [file ijms-25-11966-s001.zip › Table S2.xlsx]

## Sheet: Лист1
																																					1					1	1	1	1	1	1		1
						1	2	2	3	3	4	4	4	4	4	5	5	5	5	5	6	6	6	6	6	6	6	7	7	7	7	8	9	9	9	9	0					0	1	3	5	5	5		6
	Total reads	reads	% reads	ribotype	7	7	5	8	0	1	0	4	5	8	9	1	2	3	7	9	0	1	2	3	5	7	9	1	2	6	7	6	2	5	6	8	0					7	6	2	3	4	9		3
Agropyron cristatum AlT 11-377 KJ561241 - reference					C	A	C	A	G	C	A	T	C	G	C	A	C	G	T	G	T	C	T	G	C	C	C	G	C	T	T	A	C	C	C	C	G	-	-	-	-	G	T	G	T	G	T	-	C
X Leymotrigia bergrothii Pur19-24	5658	1269	0.2243	Sta2	.	.	.	.	.	.	.	G	T	.	.	.	.	.	C	.	.	.	C	.	.	.	.	.	.	.	.	.	.	.	.	.	.	G	T	G	G	.	.	.	.	.	.	-	.
Arkhangelsk Oblast		986	0.1743	Sta3	.	.	.	.	.	.	.	G	T	.	.	.	.	.	C	.	.	.	C	.	.	.	.	.	.	G	.	.	.	.	.	.	.	G	T	G	G	.	.	.	.	.	.	-	.
		184	0.0325	La1	.	.	.	.	.	.	.	G	.	.	T	.	.	.	C	.	.	.	C	.	T	.	.	.	.	C	.	G	.	.	.	.	.	-	-	-	-	A	.	.	.	.	.	-	.
		1270	0.2245	La2	.	.	.	.	.	.	.	G	.	.	T	.	.	.	C	.	.	.	C	.	T	.	.	.	.	C	.	G	.	.	T	.	.	-	-	-	-	A	.	.	.	.	.	-	.
		1084	0.1916	La3	.	.	.	.	.	.	.	G	.	.	T	.	.	.	C	.	.	.	C	.	T	.	.	.	.	C	.	G	.	.	.	.	.	-	-	-	-	A	.	.	.	.	C	-	.
		85	0.015	La4	.	.	.	.	.	.	.	G	.	.	T	.	.	.	C	.	.	.	C	.	T	.	.	.	.	C	.	G	.	.	.	.	.	-	-	-	-	.	.	.	.	.	.	-	.
		273	0.0483	La5	.	.	.	.	.	.	.	G	.	.	T	.	.	.	C	.	.	.	C	.	T	.	.	.	.	C	.	G	.	T	.	.	.	-	-	-	-	.	.	.	.	.	.	-	.
		255	0.0451	La7	.	.	.	.	.	.	.	G	.	.	T	.	.	.	C	.	.	.	C	.	T	.	.	.	.	C	.	G	.	.	T	.	.	-	-	-	-	A	.	.	.	.	.	-	.
		141	0.0249	La8	.	.	.	.	.	.	.	G	.	.	T	.	.	.	C	.	.	.	C	.	T	.	.	.	.	C	.	G	.	.	T	.	.	-	-	-	-	A	.	.	.	.	C	-	.
		42	0.0074	La9	.	.	.	.	.	.	.	G	.	.	T	.	.	.	C	.	.	.	C	.	T	.	.	.	.	C	.	G	.	T	.	.	.	-	-	-	-	.	.	.	.	.	.	-	.
		69	0.0122	La11	.	.	.	.	.	.	.	G	.	.	T	.	.	.	C	.	.	.	C	.	T	.	.	.	.	C	.	G	.	T	.	.	.	-	-	-	-	.	.	.	.	.	.	-	.
X Leymotrigia bergrothii Pur19-27	6345	1331	0.2098	Sta2	.	.	.	.	.	.	.	G	T	.	.	.	.	.	C	.	.	.	C	.	.	.	.	.	.	.	.	.	.	.	.	.	.	G	T	G	G	.	.	.	.	.	.	-	.
Arkhangelsk Oblast		1022	0.1611	Sta3	.	.	.	.	.	.	.	G	T	.	.	.	.	.	C	.	.	.	C	.	.	.	.	.	.	G	.	.	.	.	.	.	.	G	T	G	G	.	.	.	.	.	.	-	.
		174	0.0274	La1	.	.	.	.	.	.	.	G	.	.	T	.	.	.	C	.	.	.	C	.	T	.	.	.	.	C	.	G	.	.	.	.	.	-	-	-	-	A	.	.	.	.	.	-	.
		1597	0.2517	La2	.	.	.	.	.	.	.	G	.	.	T	.	.	.	C	.	.	.	C	.	T	.	.	.	.	C	.	G	.	.	T	.	.	-	-	-	-	A	.	.	.	.	.	-	.
		1268	0.1998	La3	.	.	.	.	.	.	.	G	.	.	T	.	.	.	C	.	.	.	C	.	T	.	.	.	.	C	.	G	.	.	.	.	.	-	-	-	-	A	.	.	.	.	C	-	.
		108	0.017	La4	.	.	.	.	.	.	.	G	.	.	T	.	.	.	C	.	.	.	C	.	T	.	.	.	.	C	.	G	.	.	.	.	.	-	-	-	-	.	.	.	.	.	.	-	.
		389	0.0613	La5	.	.	.	.	.	.	.	G	.	.	T	.	.	.	C	.	.	.	C	.	T	.	.	.	.	C	.	G	.	T	.	.	.	-	-	-	-	.	.	.	.	.	.	-	.
		227	0.0358	La7	.	.	.	.	.	.	.	G	.	.	T	.	.	.	C	.	.	.	C	.	T	.	.	.	.	C	.	G	.	.	T	.	.	-	-	-	-	A	.	.	.	.	.	-	.
		106	0.0167	La8	.	.	.	.	.	.	.	G	.	.	T	.	.	.	C	.	.	.	C	.	T	.	.	.	.	C	.	G	.	.	T	.	.	-	-	-	-	A	.	.	.	.	C	-	.
		43	0.0068	La9	.	.	.	.	.	.	.	G	.	.	T	.	.	.	C	.	.	.	C	.	T	.	.	.	.	C	.	G	.	T	.	.	.	-	-	-	-	.	.	.	.	.	.	-	.
		67	0.0106	La11	.	.	.	.	.	.	.	G	.	.	T	.	.	.	C	.	.	.	C	.	T	.	.	.	.	C	.	G	.	T	.	.	.	-	-	-	-	.	.	.	.	.	.	-	.
		13	0.002	La12	.	T	.	.	.	.	.	G	.	.	T	.	.	.	C	.	.	.	C	.	T	.	.	.	.	G	.	G	.	.	.	.	.	-	-	-	-	.	.	.	.	.	.	-	.
X Leymotrigia bergrothii Pur1	5641	1214	0.2152	Sta2	.	.	.	.	.	.	.	G	T	.	.	.	.	.	C	.	.	.	C	.	.	.	.	.	.	.	.	.	.	.	.	.	.	G	T	G	G	.	.	.	.	.	.	-	.
Arkhangelsk Oblast		910	0.1613	Sta3	.	.	.	.	.	.	.	G	T	.	.	.	.	.	C	.	.	.	C	.	.	.	.	.	.	G	.	.	.	.	.	.	.	G	T	G	G	.	.	.	.	.	.	-	.
		174	0.0308	La1	.	.	.	.	.	.	.	G	.	.	T	.	.	.	C	.	.	.	C	.	T	.	.	.	.	C	.	G	.	.	.	.	.	-	-	-	-	A	.	.	.	.	.	-	.
		1334	0.2365	La2	.	.	.	.	.	.	.	G	.	.	T	.	.	.	C	.	.	.	C	.	T	.	.	.	.	C	.	G	.	.	T	.	.	-	-	-	-	A	.	.	.	.	.	-	.
		1017	0.1803	La3	.	.	.	.	.	.	.	G	.	.	T	.	.	.	C	.	.	.	C	.	T	.	.	.	.	C	.	G	.	.	.	.	.	-	-	-	-	A	.	.	.	.	C	-	.
		90	0.016	La4	.	.	.	.	.	.	.	G	.	.	T	.	.	.	C	.	.	.	C	.	T	.	.	.	.	C	.	G	.	.	.	.	.	-	-	-	-	.	.	.	.	.	.	-	.
		358	0.0635	La5	.	.	.	.	.	.	.	G	.	.	T	.	.	.	C	.	.	.	C	.	T	.	.	.	.	C	.	G	.	T	.	.	.	-	-	-	-	.	.	.	.	.	.	-	.
		255	0.0452	La7	.	.	.	.	.	.	.	G	.	.	T	.	.	.	C	.	.	.	C	.	T	.	.	.	.	C	.	G	.	.	T	.	.	-	-	-	-	A	.	.	.	.	.	-	.
		162	0.0287	La8	.	.	.	.	.	.	.	G	.	.	T	.	.	.	C	.	.	.	C	.	T	.	.	.	.	C	.	G	.	.	T	.	.	-	-	-	-	A	.	.	.	.	C	-	.
		54	0.0096	La9	.	.	.	.	.	.	.	G	.	.	T	.	.	.	C	.	.	.	C	.	T	.	.	.	.	C	.	G	.	T	.	.	.	-	-	-	-	.	.	.	.	.	.	-	.
		73	0.0129	La11	.	.	.	.	.	.	.	G	.	.	T	.	.	.	C	.	.	.	C	.	T	.	.	.	.	C	.	G	.	T	.	.	.	-	-	-	-	.	.	.	.	.	.	-	.
Elytrigia repens AlT16-261	5356	15	0.0028	Sta1	.	.	.	.	.	.	.	G	T	.	.	.	.	.	C	.	.	.	C	.	.	.	.	.	.	.	G	.	.	.	.	.	.	G	T	G	G	.	.	.	.	.	.	-	.
Altai Republic		2543	0.4748	Sta2	.	.	.	.	.	.	.	G	T	.	.	.	.	.	C	.	.	.	C	.	.	.	.	.	.	.	.	.	.	.	.	.	.	G	T	G	G	.	.	.	.	.	.	-	.
		2798	0.5224	Sta3	.	.	.	.	.	.	.	G	T	.	.	.	.	.	C	.	.	.	C	.	.	.	.	.	.	G	.	.	.	.	.	.	.	G	T	G	G	.	.	.	.	.	.	-	.
Elytrigia repens AlT09-03	5237	11	0.0021	Sta1	.	.	.	.	.	.	.	G	T	.	.	.	.	.	C	.	.	.	C	.	.	.	.	.	.	.	G	.	.	.	.	.	.	G	T	G	G	.	.	.	.	.	.	-	.
Altai Republic		1779	0.3397	Sta2	.	.	.	.	.	.	.	G	T	.	.	.	.	.	C	.	.	.	C	.	.	.	.	.	.	.	.	.	.	.	.	.	.	G	T	G	G	.	.	.	.	.	.	-	.
		2628	0.5018	Sta3	.	.	.	.	.	.	.	G	T	.	.	.	.	.	C	.	.	.	C	.	.	.	.	.	.	G	.	.	.	.	.	.	.	G	T	G	G	.	.	.	.	.	.	-	.
		748	0.1428	Sta4	.	.	.	.	.	.	.	G	T	.	.	.	.	.	C	.	.	.	C	.	.	.	.	A	.	G	.	.	.	.	.	.	.	G	T	G	G	.	.	.	.	.	.	-	.
		43	0.0082	Ha1	.	.	.	T	.	T	.	G	.	.	.	G	T	.	C	A	A	.	C	.	.	.	.	.	.	G	C	.	.	.	.	T	.	-	-	-	-	.	C	.	.	.	.	-	T
		28	0.0054	Hc1	.	.	T	T	.	T	.	G	.	.	.	G	T	.	C	A	A	.	C	.	.	.	.	.	.	G	C	.	.	.	.	.	.	-	-	-	-	.	C	.	.	.	.	-	.
Elytrigia repens AlT673	5322	1359	0.2554	Sta2	.	.	.	.	.	.	.	G	T	.	.	.	.	.	C	.	.	.	C	.	.	.	.	.	.	.	.	.	.	.	.	.	.	G	T	G	G	.	.	.	.	.	.	-	.
Altai Republic		2719	0.5109	Sta3	.	.	.	.	.	.	.	G	T	.	.	.	.	.	C	.	.	.	C	.	.	.	.	.	.	G	.	.	.	.	.	.	.	G	T	G	G	.	.	.	.	.	.	-	.
		1244	0.2337	Sta4	.	.	.	.	.	.	.	G	T	.	.	.	.	.	C	.	.	.	C	.	.	.	.	A	.	G	.	.	.	.	.	.	.	G	T	G	G	.	.	.	.	.	.	-	.
Elytrigia repens WS16-21	26731	6799	0.2543	Sta2	.	.	.	.	.	.	.	G	T	.	.	.	.	.	C	.	.	.	C	.	.	.	.	.	.	.	.	.	.	.	.	.	.	G	T	G	G	.	.	.	.	.	.	-	.
Arkhangelsk Oblast		9712	0.3633	Sta3	.	.	.	.	.	.	.	G	T	.	.	.	.	.	C	.	.	.	C	.	.	.	.	.	.	G	.	.	.	.	.	.	.	G	T	G	G	.	.	.	.	.	.	-	.
		10	0.0004	Sta4	.	.	.	.	.	.	.	G	T	.	.	.	.	.	C	.	.	.	C	.	.	.	.	A	.	G	.	.	.	.	.	.	.	G	T	G	G	.	.	.	.	.	.	-	.
		7253	0.2713	Sta5	.	.	.	.	.	.	.	G	T	.	.	.	.	.	C	.	.	.	C	.	.	.	.	.	.	G	.	.	.	.	.	.	.	G	T	G	G	.	.	.	.	.	.	C	.
		147	0.0055	Stb1	.	.	T	T	.	T	.	G	.	.	.	G	T	.	C	A	A	.	C	.	.	.	.	.	.	G	C	.	.	.	.	.	.	G	T	G	G	.	.	.	.	.	.	-	.
		62	0.0023	Stb2	.	.	T	T	A	T	.	G	.	.	.	G	T	.	C	A	A	.	C	.	.	.	.	.	.	G	C	.	.	.	.	.	.	G	T	G	G	.	.	.	.	.	.	-	.
		53	0.002	Stb3	.	.	T	T	A	T	.	G	.	.	.	G	T	.	C	A	A	.	C	.	.	.	.	.	.	G	C	.	.	.	.	.	.	G	T	G	G	.	.	.	.	.	.	C	.
		104	0.0039	Stb4	.	.	T	T	.	T	.	G	.	.	.	G	T	.	C	A	A	.	C	.	.	.	.	.	.	G	C	.	.	.	.	.	.	G	T	G	G	.	.	.	.	.	.	C	.
		46	0.0017	Stb5	.	.	T	T	A	T	.	G	.	.	.	G	T	.	C	A	A	.	C	.	.	.	.	.	.	G	.	.	.	.	.	.	.	G	T	G	G	.	.	.	.	.	.	-	.
		38	0.0014	Stb6	.	.	T	T	.	T	.	G	.	.	.	G	T	.	C	A	A	.	C	.	.	.	.	.	.	.	.	.	.	.	.	.	.	G	T	G	G	.	.	.	.	.	.	-	.
		91	0.0034	Stb7	.	.	.	.	.	.	.	G	.	.	.	G	T	.	C	A	A	.	C	.	.	.	.	.	.	G	C	.	.	.	.	.	.	G	T	G	G	.	.	.	.	.	.	-	.
		122	0.0046	Stc1	.	.	T	T	A	T	.	G	T	.	.	.	.	.	C	.	.	.	C	.	.	.	.	.	.	G	.	.	.	.	.	.	.	G	T	G	G	.	.	.	.	.	.	-	.
		15	0.0006	Std1	T	.	.	.	.	.	.	G	T	.	.	.	.	A	C	.	.	T	C	.	.	.	.	.	.	.	G	.	.	.	.	.	.	G	T	G	G	.	.	.	.	.	.	-	T
		554	0.0207	Ha7	.	.	.	T	.	T	.	G	.	.	.	G	T	.	C	A	A	.	C	.	.	.	.	.	.	G	C	.	A	.	.	.	.	-	-	-	-	.	C	.	.	.	.	-	T
		12	0.0004	Ha8	.	.	.	T	.	T	.	G	.	.	.	.	T	.	C	A	A	.	C	.	.	.	.	.	A	G	C	.	.	.	.	A	.	-	-	-	-	.	C	.	.	.	.	-	T
		178	0.0067	Hb1	.	.	.	T	.	T	T	G	.	C	.	.	T	.	C	A	A	.	C	A	.	.	.	.	A	G	C	.	.	.	.	A	.	-	-	-	-	.	C	.	.	.	.	-	T
		64	0.0024	Hb6	.	.	.	T	.	T	T	G	.	C	.	.	T	.	C	A	A	.	C	A	.	.	.	.	A	G	C	.	.	.	.	A	.	-	-	-	-	.	C	.	.	.	.	-	T
		174	0.0065	Hc1	.	.	T	T	.	T	.	G	.	.	.	G	T	.	C	A	A	.	C	.	.	.	.	.	.	G	C	.	.	.	.	.	.	-	-	-	-	.	C	.	.	.	.	-	.
		106	0.004	Hc2	.	.	T	T	.	T	.	G	.	.	.	G	T	.	C	A	A	.	C	.	.	.	.	.	.	G	C	.	.	.	.	.	.	-	-	-	-	.	C	.	.	.	.	C	.
		133	0.005	Hc3	.	.	T	T	A	T	.	G	.	.	.	G	T	.	C	A	A	.	C	.	.	.	.	.	.	G	C	.	.	.	.	.	.	-	-	-	-	.	C	.	.	.	.	-	.
		126	0.0047	Hc4	.	.	.	.	.	.	.	G	.	.	.	G	T	.	C	A	A	.	C	.	.	.	.	.	.	G	C	.	.	.	.	.	.	-	-	-	-	.	C	.	.	.	.	-	.
		86	0.0032	Hd1	.	.	T	T	A	T	.	G	.	.	.	G	T	.	C	A	A	.	C	.	.	.	.	.	.	G	C	.	.	.	.	.	.	-	-	-	-	.	.	C	.	C	.	-	T
		514	0.0192	P1	.	.	.	.	.	.	.	.	.	.	.	.	.	.	.	.	.	.	.	.	.	.	.	.	.	.	.	.	.	.	.	.	.	-	-	-	-	.	.	.	.	.	.	-	.
		332	0.0124	XX	.	.	.	.	.	.	.	G	T	.	.	.	.	.	C	.	.	.	C	.	.	.	.	.	.	G	C	.	.	.	.	.	.	-	-	-	-	.	C	.	.	.	.	-	T
Elytrigia gmelinii AlT1180	6520	4597	0.7051	Sta1	.	.	.	.	.	.	.	G	T	.	.	.	.	.	C	.	.	.	C	.	.	.	.	.	.	.	G	.	.	.	.	.	.	G	T	G	G	.	.	.	.	.	.	-	.
Altai Republic		1923	0.2949	Sta7	.	.	.	.	.	.	.	G	T	.	.	.	T	.	C	.	.	.	C	.	.	.	.	.	.	.	G	.	.	.	.	.	.	G	T	G	G	.	.	.	.	.	.	-	.
Elytrigia gmelinii AlT14-710	4843	4721	0.9742	Sta1	.	.	.	.	.	.	.	G	T	.	.	.	.	.	C	.	.	.	C	.	.	.	.	.	.	.	G	.	.	.	.	.	.	G	T	G	G	.	.	.	.	.	.	-	.
Altai Republic		10	0.0021	Sta2	.	.	.	.	.	.	.	G	T	.	.	.	.	.	C	.	.	.	C	.	.	.	.	.	.	.	.	.	.	.	.	.	.	G	T	G	G	.	.	.	.	.	.	-	.
		10	0.0021	Sta3	.	.	.	.	.	.	.	G	T	.	.	.	.	.	C	.	.	.	C	.	.	.	.	.	.	G	.	.	.	.	.	.	.	G	T	G	G	.	.	.	.	.	.	-	.
		50	0.0103	Sta7	.	.	.	.	.	.	.	G	T	.	.	.	T	.	C	.	.	.	C	.	.	.	.	.	.	.	G	.	.	.	.	.	.	G	T	G	G	.	.	.	.	.	.	-	.
		20	0.0041	P1	.	.	.	.	.	.	.	.	.	.	.	.	.	.	.	.	.	.	.	.	.	.	.	.	.	.	.	.	.	.	.	.	.	-	-	-	-	.	.	.	.	.	.	-	.
		20	0.0041	P3	.	.	.	.	.	.	.	.	.	.	.	.	.	.	.	.	.	.	.	.	.	.	.	.	.	.	.	.	.	.	.	.	.	-	-	-	-	.	.	.	.	.	.	-	.
		12	0.0025	La3	.	.	.	.	.	.	.	G	.	.	T	.	.	.	C	.	.	.	C	.	T	.	.	.	.	C	.	G	.	.	.	.	.	-	-	-	-	A	.	.	.	.	C	-	.
Elytrigia gmelinii AlT11-90 Altai Republic	7076	7076	1	Sta1	.	.	.	.	.	.	.	G	T	.	.	.	.	.	C	.	.	.	C	.	.	.	.	.	.	.	G	.	.	.	.	.	.	G	T	G	G	.	.	.	.	.	.	-	.
Elymus komarovii Alt16-305	6760	4355	0.6443	Sta1	.	.	.	.	.	.	.	G	T	.	.	.	.	.	C	.	.	.	C	.	.	.	.	.	.	.	G	.	.	.	.	.	.	G	T	G	G	.	.		.	.		-	.
Altai Republic		1940	0.287	Sta6	.	.	.	.	.	.	.	G	T	.	.	.	.	.	C	.	.	.	C	.	.	.	.	.	.	.	G	.	.	.	.	.	.	G	T	G	G	.	.		A	.		-	.
		465	0.0687	Sta8	.	.	.	.	.	.	.	G	T	.		.	T	.	C	.	.	.	C	.	.	.	.	.	.	.	G	.	.	.	.	.	.	G	T	G	G	.	.		A	.		-	.
Elytrigia pseudocaesia AlT1468	7526	675	0.0897	Sta2	.	.	.	.	.	.	.	G	T	.	.	.	.	.	C	.	.	.	C	.	.	.	.	.	.	.	.	.	.	.	.	.	.	G	T	G	G	.	.	.	.	.	.	-	.
Altai Republic		2657	0.353	Sta3	.	.	.	.	.	.	.	G	T	.	.	.	.	.	C	.	.	.	C	.	.	.	.	.	.	G	.	.	.	.	.	.	.	G	T	G	G	.	.	.	.	.	.	-	.
		3700	0.4916	Sta4	.	.	.	.	.	.	.	G	T	.	.	.	.	.	C	.	.	.	C	.	.	.	.	A	.	G	.	.	.	.	.	.	.	G	T	G	G	.	.	.	.	.	.	-	.
		51	0.0068	Ha2	.	.	.	T	.	T	.	G	.	.	.	G	T	.	C	A	A	.	C	.	.	.	.	.	.	G	C	.	.	.	.	.	.	-	-	-	-	.	C	.	.	.	.	-	T
		282	0.0375	Ha5	.	.	T	T	.	T	.	G	.	.	.	G	T	.	C	A	A	.	C	.	.	.	.	.	.	G	C	.	.	.	.	.	.	-	-	-	-	.	C	.	.	.	.	-	T
		161	0.0214	Hc1	.	.	T	T	.	T	.	G	.	.	.	G	T	.	C	A	A	.	C	.	.	.	.	.	.	G	C	.	.	.	.	.	.	-	-	-	-	.	C	.	.	.	.	-	.
Hordeum brevisubulatum AlT14-185	3895	2738	0.703	Ha1	.	.	.	T	.	T	.	G	.	.	.	G	T	.	C	A	A	.	C	.	.	.	.	.	.	G	C	.	.	.	.	T	.	-	-	-	-	.	C	.	.	.	.	-	T
Altai Krai		821	0.218	Ha2	.	.	.	T	.	T	.	G	.	.	.	G	T	.	C	A	A	.	C	.	.	.	.	.	.	G	C	.	.	.	.	.	.	-	-	-	-	.	C	.	.	.	.	-	T
		13	0.0033	Ha5	.	.	T	T	.	T	.	G	.	.	.	G	T	.	C	A	A	.	C	.	.	.	.	.	.	G	C	.	.	.	.	.	.	-	-	-	-	.	C	.	.	.	.	-	T
		214	0.0549	Hb1	.	.	.	T	.	T	T	G	.	C	.	.	T	.	C	A	A	.	C	A	.	.	.	.	A	G	C	.	.	.	.	A	.	-	-	-	-	.	C	.	.	.	.	-	T
		92	0.0236	Hb2	.	.	.	T	.	T	T	G	.	C	.	.	T	.	C	A	A	.	C	A	.	.	.	.	A	G	C	.	.	.	.	A	.	-	-	-	-	.	C	.	.	.	.	-	T
		17	0.0044	Hb3	.	.	.	T	.	T	T	G	.	C	.	.	T	.	C	A	A	.	C	A	.	.	.	.	A	G	C	.	.	.	.	T	.	-	-	-	-	.	C	.	.	.	.	-	T
Hordeum brevisubulatum AlT14-294	4105	2752	0.6704	Ha1	.	.	.	T	.	T	.	G	.	.	.	G	T	.	C	A	A	.	C	.	.	.	.	.	.	G	C	.	.	.	.	T	.	-	-	-	-	.	C	.	.	.	.	-	T
Altai Krai		275	0.067	Ha2	.	.	.	T	.	T	.	G	.	.	.	G	T	.	C	A	A	.	C	.	.	.	.	.	.	G	C	.	.	.	.	.	.	-	-	-	-	.	C	.	.	.	.	-	T
		541	0.1318	Hb1	.	.	.	T	.	T	T	G	.	C	.	.	T	.	C	A	A	.	C	A	.	.	.	.	A	G	C	.	.	.	.	A	.	-	-	-	-	.	C	.	.	.	.	-	T
		485	0.1181	Hb2	.	.	.	T	.	T	T	G	.	C	.	.	T	.	C	A	A	.	C	A	.	.	.	.	A	G	C	.	.	.	.	A	.	-	-	-	-	.	C	.	.	.	.	-	T
		52	0.0127	Hb3	.	.	.	T	.	T	T	G	.	C	.	.	T	.	C	A	A	.	C	A	.	.	.	.	A	G	C	.	.	.	.	T	.	-	-	-	-	.	C	.	.	.	.	-	T
Hordeum brevisubulatum AlT11-679	4596	1181	0.257	Ha1	.	.	.	T	.	T	.	G	.	.	.	G	T	.	C	A	A	.	C	.	.	.	.	.	.	G	C	.	.	.	.	T	.	-	-	-	-	.	C	.	.	.	.	-	T
Altai Republic		210	0.0457	Ha2	.	.	.	T	.	T	.	G	.	.	.	G	T	.	C	A	A	.	C	.	.	.	.	.	.	G	C	.	.	.	.	.	.	-	-	-	-	.	C	.	.	.	.	-	T
		1508	0.3281	Ha3	.	.	.	T	.	T	.	G	.	.	.	G	T	.	C	A	A	.	C	.	.	.	.	.	.	G	C	.	.	.	.	T	.	-	-	-	-	.	C	.	.	.	.	-	T
		693	0.1508	Ha4	.	.	.	T	.	T	.	G	.	.	.	G	T	.	C	A	A	.	C	.	.	.	.	.	.	G	C	.	.	.	.	.	T	-	-	-	-	.	C	.	.	.	.	-	T
		50	0.0109	Ha5	.	.	T	T	.	T	.	G	.	.	.	G	T	.	C	A	A	.	C	.	.	.	.	.	.	G	C	.	.	.	.	.	.	-	-	-	-	.	C	.	.	.	.	-	T
		43	0.0094	Ha6	.	.	.	T	.	T	.	G	.	.	.	G	T	.	C	A	A	.	C	.	.	.	T	.	.	G	C	.	.	.	.	T	.	-	-	-	-	.	C	.	.	.	.	-	T
		260	0.0566	Hb1	.	.	.	T	.	T	T	G	.	C	.	.	T	.	C	A	A	.	C	A	.	.	.	.	A	G	C	.	.	.	.	A	.	-	-	-	-	.	C	.	.	.	.	-	T
		137	0.0298	Hb2	.	.	.	T	.	T	T	G	.	C	.	.	T	.	C	A	A	.	C	A	.	.	.	.	A	G	C	.	.	.	.	A	.	-	-	-	-	.	C	.	.	.	.	-	T
		10	0.0022	Hb3	.	.	.	T	.	T	T	G	.	C	.	.	T	.	C	A	A	.	C	A	.	.	.	.	A	G	C	.	.	.	.	T	.	-	-	-	-	.	C	.	.	.	.	-	T
		58	0.0126	Hb4	.	.	.	T	.	T	T	G	.	C	.	.	T	.	C	A	A	.	C	A	.	.	.	.	A	G	C	.	.	.	.	A	.	-	-	-	-	.	C	.	.	.	.	-	T
		20	0.0044	Hb5	.	.	.	T	.	T	T	G	.	C	.	.	T	.	C	A	A	.	C	A	.	G	.	.	A	G	C	.	.	.	.	A	.	-	-	-	-	.	C	.	.	.	.	-	T
		171	0.0372	Hb7	.	.	T	T	.	T	T	G	.	C	.	.	T	.	C	A	A	.	C	A	.	.	.	.	A	G	C	.	.	.	.	A	.	-	-	-	-	.	C	.	.	.	.	-	T
		46	0.01	Hb8	.	.	.	T	.	T	T	G	.	C	.	.	T	.	C	A	A	.	C	A	.	.	.	.	A	G	C	.	.	.	.	A	.	-	-	-	-	.	C	.	C	.	.	-	T
		209	0.0455	Hb9	.	.	.	T	.	T	T	G	.	C	.	.	T	.	C	A	A	.	C	A	.	G	.	.	A	G	C	.	.	.	.	A	.	-	-	-	-	.	C	.	C	.	.	-	T
Agropyron krylovianum AlT15-144	5981	4832	0.8079	P1	.	.	.	.	.	.	.	.	.	.	.	.	.	.	.	.	.	.	.	.	.	.	.	.	.	.	.	.	.	.	.	.	.	-	-	-	-	.	.	.	.	.	.	-	.
Altai Republic		22	0.0037	P2	.	.	.	.	.	.	.	.	.	.	.	.	.	.	.	.	.	.	.	.	.	.	.	.	.	.	.	.	.	.	.	.	.	-	-	-	-	.	.	.	.	.	.	-	.
		1012	0.1692	P3	.	.	.	.	.	.	.	.	.	.	.	.	.	.	.	.	.	.	.	.	.	.	.	.	.	.	.	.	.	.	.	.	.	-	-	-	-	.	.	.	.	.	.	-	.
		115	0.0192	P4	.	.	.	.	.	.	.	.	.	.	.	.	.	.	.	.	.	.	.	.	.	.	.	.	.	.	.	.	.	.	.	.	.	-	-	-	-	.	.	.	.	.	.	-	.
Leymus arenarius LO	5591	53	0.0095	La1	.	.	.	.	.	.	.	G	.	.	T	.	.	.	C	.	.	.	C	.	T	.	.	.	.	C	.	G	.	.	.	.	.	-	-	-	-	A	.	.	.	.	.	-	.
Leningrad Oblast		1856	0.332	La2	.	.	.	.	.	.	.	G	.	.	T	.	.	.	C	.	.	.	C	.	T	.	.	.	.	C	.	G	.	.	T	.	.	-	-	-	-	A	.	.	.	.	.	-	.
		416	0.0744	La3	.	.	.	.	.	.	.	G	.	.	T	.	.	.	C	.	.	.	C	.	T	.	.	.	.	C	.	G	.	.	.	.	.	-	-	-	-	A	.	.	.	.	C	-	.
		133	0.0238	La4	.	.	.	.	.	.	.	G	.	.	T	.	.	.	C	.	.	.	C	.	T	.	.	.	.	C	.	G	.	.	.	.	.	-	-	-	-	.	.	.	.	.	.	-	.
		786	0.1406	La5	.	.	.	.	.	.	.	G	.	.	T	.	.	.	C	.	.	.	C	.	T	.	.	.	.	C	.	G	.	T	.	.	.	-	-	-	-	.	.	.	.	.	.	-	.
		1422	0.2543	La6	.	.	.	.	.	.	.	G	.	.	T	.	.	.	C	.	.	T	C	.	T	.	.	.	.	C	.	G	.	.	T	.	.	-	-	-	-	A	.	.	.	.	.	-	.
		216	0.0386	La7	.	.	.	.	.	.	.	G	.	.	T	.	.	.	C	.	.	.	C	.	T	.	.	.	.	C	.	G	.	.	T	.	.	-	-	-	-	A	.	.	.	.	.	-	.
		163	0.0292	La8	.	.	.	.	.	.	.	G	.	.	T	.	.	.	C	.	.	.	C	.	T	.	.	.	.	C	.	G	.	.	T	.	.	-	-	-	-	A	.	.	.	.	C	-	.
		273	0.0488	La9	.	.	.	.	.	.	.	G	.	.	T	.	.	.	C	.	.	.	C	.	T	.	.	.	.	C	.	G	.	T	.	.	.	-	-	-	-	.	.	.	.	.	.	-	.
		38	0.0068	La10	.	.	.	.	.	.	.	G	.	.	T	.	.	.	C	.	.	.	C	.	T	.	.	.	.	C	.	G	.	.	.	.	.	-	-	-	-	.	.	.	.	.	.	-	.
		24	0.0043	La12	.	T	.	.	.	.	.	G	.	.	T	.	.	.	C	.	.	.	C	.	T	.	.	.	.	G	.	G	.	.	.	.	.	-	-	-	-	.	.	.	.	.	.	-	.
		180	0.0322	La14	.	.	.	.	.	.	.	G	.	.	T	.	.	.	C	.	.	T	C	.	T	.	.	.	.	C	.	G	.	.	T	.	.	-	-	-	-	A	.	.	.	.	.	-	.
		14	0.0025	Lb1	.	.	.	.	.	.	.	A	.	.	.	.	.	.	C	.	.	.	C	.	.	.	.	.	.	G	.	G	.	.	.	T	.	-	-	-	-	.	.	.	.	.	.	-	.
		17	0.003	Lb2	.	.	.	.	.	.	.	A	.	.	.	.	.	.	C	.	.	.	C	.	.	.	.	.	.	G	.	G	.	.	.	T	.	-	-	-	-	.	.	.	.	.	.	-	.
Leymus arenarius Pur19-21	7184	173	0.0241	La1	.	.	.	.	.	.	.	G	.	.	T	.	.	.	C	.	.	.	C	.	T	.	.	.	.	C	.	G	.	.	.	.	.	-	-	-	-	A	.	.	.	.	.	-	.
Arkhangelsk Oblast		2843	0.3957	La2	.	.	.	.	.	.	.	G	.	.	T	.	.	.	C	.	.	.	C	.	T	.	.	.	.	C	.	G	.	.	T	.	.	-	-	-	-	A	.	.	.	.	.	-	.
		1450	0.2018	La3	.	.	.	.	.	.	.	G	.	.	T	.	.	.	C	.	.	.	C	.	T	.	.	.	.	C	.	G	.	.	.	.	.	-	-	-	-	A	.	.	.	.	C	-	.
		1695	0.2359	La4	.	.	.	.	.	.	.	G	.	.	T	.	.	.	C	.	.	.	C	.	T	.	.	.	.	C	.	G	.	.	.	.	.	-	-	-	-	.	.	.	.	.	.	-	.
		426	0.0593	La7	.	.	.	.	.	.	.	G	.	.	T	.	.	.	C	.	.	.	C	.	T	.	.	.	.	C	.	G	.	.	T	.	.	-	-	-	-	A	.	.	.	.	.	-	.
		217	0.0302	La8	.	.	.	.	.	.	.	G	.	.	T	.	.	.	C	.	.	.	C	.	T	.	.	.	.	C	.	G	.	.	T	.	.	-	-	-	-	A	.	.	.	.	C	-	.
		330	0.0459	La10	.	.	.	.	.	.	.	G	.	.	T	.	.	.	C	.	.	.	C	.	T	.	.	.	.	C	.	G	.	.	.	.	.	-	-	-	-	.	.	.	.	.	.	-	.
		17	0.0024	La12	.	T	.	.	.	.	.	G	.	.	T	.	.	.	C	.	.	.	C	.	T	.	.	.	.	G	.	G	.	.	.	.	.	-	-	-	-	.	.	.	.	.	.	-	.
		20	0.0028	Lb1	.	.	.	.	.	.	.	A	.	.	.	.	.	.	C	.	.	.	C	.	.	.	.	.	.	G	.	G	.	.	.	T	.	-	-	-	-	.	.	.	.	.	.	-	.
		13	0.0018	Lb2	.	.	.	.	.	.	.	A	.	.	.	.	.	.	C	.	.	.	C	.	.	.	.	.	.	G	.	G	.	.	.	T	.	-	-	-	-	.	.	.	.	.	.	-	.
Leymus ramosus AlT14-218		6548	0.8624	La1	.	.	.	.	.	.	.	G	.	.	T	.	.	.	C	.	.	.	C	.	T	.	.	.	.	C	.	G	.	.	.	.	.	-	-	-	-	A	.	.	.	.	.	-	.
Altai Krai		17	0.0022	La4	.	.	.	.	.	.	.	G	.	.	T	.	.	.	C	.	.	.	C	.	T	.	.	.	.	C	.	G	.	.	.	.	.	-	-	-	-	.	.	.	.	.	.	-	.
		1028	0.1354	La13	.	.	.	.	.	.	.	G	.	.	T	.	.	.	C	A	.	.	C	.	T	.	.	.	.	C	.	G	.	.	.	.	.	-	-	-	-	A	.	.	.	.	.	-	.
Psathyrostachys juncea AlT14-05	4233	1756	0.4148	Ns1	.	.	.	.	.	.	.	G	.	.	T	.	.	.	C	.	.	.	C	.	.	.	.	.	.	G	.	G	.	.	.	.	.	-	-	-	-	.	.	.	.	.	.	-	.
Altai Krai		1521	0.3593	Ns2	.	.	.	.	.	.	.	G	.	.	T	.	.	.	C	.	.	.	C	.	.	.	.	.	.	G	.	G	.	.	.	.	.	-	-	-	-	.	.	.	.	.	.	-	.
		230	0.0543	Ns3	.	.	.	.	.	.	.	A	.	.	T	.	.	.	C	.	.	.	C	.	.	.	.	.	.	G	.	G	.	.	.	.	.	-	-	-	-	.	.	.	.	.	.	-	.
		370	0.0874	Ns4	.	.	.	.	.	.	.	G	.	A	T	.	.	.	C	.	.	.	C	.	.	.	.	.	.	G	.	G	.	.	.	.	.	-	-	-	-	.	.	.	.	.	.	-	.
		356	0.0841	Ns6	.	.	.	.	.	.	.	G	.	.	T	.	.	.	C	.	.	.	C	.	.	.	.	.	.	G	.	G	.	.	.	T	.	-	-	-	-	.	.	.	.	.	.	-	.
Psathyrostachys juncea LE	2100	1154	0.5495	Ns1	.	.	.	.	.	.	.	G	.	.	T	.	.	.	C	.	.	.	C	.	.	.	.	.	.	G	.	G	.	.	.	.	.	-	-	-	-	.	.	.	.	.	.	-	.
Altai Krai		23	0.011	Ns2	.	.	.	.	.	.	.	G	.	.	T	.	.	.	C	.	.	.	C	.	.	.	.	.	.	G	.	G	.	.	.	.	.	-	-	-	-	.	.	.	.	.	.	-	.
		410	0.1952	Ns3	.	.	.	.	.	.	.	A	.	.	T	.	.	.	C	.	.	.	C	.	.	.	.	.	.	G	.	G	.	.	.	.	.	-	-	-	-	.	.	.	.	.	.	-	.
		196	0.0933	Ns5	.	.	.	.	.	.	.	G	.	.	T	.	.	.	C	.	.	.	C	.	.	.	.	.	.	G	.	G	.	.	.	.	.	-	-	-	-	.	.	.	.	.	.	-	.
		317	0.151	Ns7	.	.	.	.	.	.	.	G	.	.	T	.	.	.	C	.	.	.	C	.	.	.	.	.	.	G	.	G	.	.	.	.	.	-	-	-	-	.	.	.	.	.	.	-	.
[truncated: 15 more columns]
